# Supplementary material for: Quercetin Inhibits Hephaestin Expression and Iron Transport in Intestinal Cells: Possible Role of PI3K Pathway
Source: Nutrients. 2023 Feb 28;15(5):1205. doi: 10.3390/nu15051205 (PMC10005583; doi:10.3390/nu15051205)
Supplement: Supplementary file 1 [file nutrients-15-01205-s001.zip]

Archive with 1 entries (1 files):
- nutrients-2196496-supplementary.pdf
